# Supplementary material for: Antioxidant and Anti-Inflammatory Mechanisms of Lipophilic Fractions from Polyscias fruticosa Leaves Based on Network Pharmacology, In Silico, and In Vitro Approaches
Source: Foods. 2023 Oct 1;12(19):3643. doi: 10.3390/foods12193643 (PMC10573055; doi:10.3390/foods12193643)
Supplement: Supplementary file 1 [file foods-12-03643-s001.zip]

Archive with 1 entries (1 files):
- foods-2619679-supplementary.pdf
